# Supplementary material for: Genetic Heterogeneity in Algerian Human Populations
Source: PLoS One. 2015 Sep 24;10(9):e0138453. doi: 10.1371/journal.pone.0138453 (PMC4581715; doi:10.1371/journal.pone.0138453)
Supplement: S2 Table — (XLSX) [file pone.0138453.s004.xlsx]

## Sheet: Supplementary Table 2
	Supplementary Table 2: Y chromosome haplogroup frequencies among the studied populations (% in parentheses)
	Population	Algiers1	Oran1	Reguibate1	Zenata1	Mozabite2	Oran3	Algiers4	Tizi Ouzou4
	Abreviations	ALG1	ORN1	RGB	ZNT	MZB	ORN2	ALG2	TZO
	Number of individuals	26	80	60	35	20	102	35	19
Hg1	A -M91	(-)	1 (1.25)	(-)	(-)	(-)	(-)	(-)	(-)
Hg2	C-M216	(-)	1 (1.25)	(-)	(-)	(-)	(-)	(-)	(-)
Hg3	E1a-M33	1 (3.84)	(-)	(-)	1 (2.86)	(-)	(-)	1 (2.86)	(-)
Hg4	E1b1a-M2	(-)	8 (10)	2 (3.33)	8 (22.86)	2 (10)	8 (7.84)	(-)	(-)
Hg5	E1b1b1a-M78	4 (15.38)	2 (2.50)	(-)	1 (2.86)	(-)	6 (5.88)	4 (11.43)	(-)
Hg6	E1b1b1b -M81	14 (53.85)	33 (41.25)	48 (80)	17 (48.57)	16 (80)	46 (45.10)	14 (40)	9 (47.37)
Hg7	E1b1b1-M35	(-)	3 (3.75)	3 (5)	(-)	(-)	(-)	1 (2.86)	2 (10.53)
Hg8	E2 -M75	(-)	1 (1.25)	(-)	(-)	(-)	(-)	(-)	(-)
Hg9	F -M89 (xJ, K, Q, R1)	2 (7.69)	4 (5)	1 (1.67)	(-)	(-)	(-)	4 (11.43)	2 (10.53)
Hg10	J -M304 (xJ2)	5 (19.23)	18 (22.50)	6 (10)	4 (11.43)	(-)	23 (22.55)	8 (22.86)	3 (15.79)
Hg11	J2 -M172	(-)	1 (1.25)	(-)	(-)	(-)	5 (4.90)	2 (5.71)	(-)
Hg12	K -M9	(-)	(-)	(-)	(-)	(-)	(-)	1 (2.86)	(-)
Hg13	Q -M242	(-)	2 (2.50)	(-)	1 (2.86)	(-)	1 (0.98)	(-)	(-)
Hg14	R1 -M173	(-)	6 (7.50)	(-)	3 (8.57)	2 (10)	13 (12.75)	(-)	3 (15.79)
	Y Haplogroup Diversity GD (h +/- sd)	0.6677 +/- 0.0806	0.7674 +/- 0.0356	0.3520 +/- 0.0757	0.7092 +/- 0.0625	0.3579 +/- 0.1266	0.7245 +/- 0.0325	0.7782 +/- 0.0499	0.7427 +/- 0.0831
	1 Present study
	2 Shi et al. 2010
	3 Robino et al. 2008
	4 Arredi et al. 2004
