# Supplementary material for: Genetic Heterogeneity in Algerian Human Populations
Source: PLoS One. 2015 Sep 24;10(9):e0138453. doi: 10.1371/journal.pone.0138453 (PMC4581715; doi:10.1371/journal.pone.0138453)
Supplement: S3 Table — (XLSX) [file pone.0138453.s005.xlsx]

## Sheet: Supplementary Table 3
Supplementary Table 3: Pairwise genetic distances (RST) calculated using the 10 Y-STRs
	(DYS389I, DYS390, DYS389II, DYS19, DYS393, DYS391, DYS439, DYS392, DYS437, DYS438)
	TZO4	ZNT1	MZB2	RGB1	ORN11	ALG11	ORN23
ZNT1	0.03050 *
MZB2	0.07097 **	0.01640 ns
RGB1	0.06830 **	0.07901 ***	0.12081 ***
ORN11	0.02003 *	0.00914 *	0.04937 ***	0.05432 ***
ALG11	0.03979 ***	0.03874 **	0.10127 ***	0.06224 ***	0.00972 ns
ORN23	0.02388 *	0.00182 ns	0.03590 ***	0.06317 ***	0 ns	0.01389 ns
ALG24	0.00797 ns	0.03959 ***	0.07839 ***	0.07579 ***	0.02924 ***	0.04863 ***	0.03296 ***
*** P<0.0001; ** P<0.01; * P<0.05; ns: not significant
1 Present study
2 Shi et al. 2010
3 Robino et al. 2008
4 Arredi et al. 2004
