# Supplementary material for: Genetic Heterogeneity in Algerian Human Populations
Source: PLoS One. 2015 Sep 24;10(9):e0138453. doi: 10.1371/journal.pone.0138453 (PMC4581715; doi:10.1371/journal.pone.0138453)
Supplement: S5 Table — (XLSX) [file pone.0138453.s007.xlsx]

## Sheet: Supplementary Table 5
Supplementary Table 5: mtDNA haplogroup frequencies (%) distribution among Algerian populations
Populations	Algiers	Oran	Zenata	Reguibate	Oran (Bekada et al. 2013)	Mozabite (Corte-Real et al. 1996)
Abbreviation	ALG	ORN1	ZNT	RGB	ORN2	MZB
Number of samples	62	93	73	108	240	85
H/HV	19.3548	35.4839	12.3288	30.5556	30.8333	23.5294
HV0	4.83871	2.15054	5.47945	6.48148	3.75	8.23529
I	1.6129	-	1.36986	-	0.833333	-
J (16069 16126)	14.5161	3.22581	2.73973	0.925926	3.33333	3.52941
K (16224 16311)	-	4.30108	4.10959	3.7037	1.66667	-
L	-	-	-	0.925926	-	-
L0	1.6129	3.22581	1.36986	-	0.416667	-
L1b	1.6129	2.15054	9.58904	6.48148	3.75	-
L1c	-	-	1.36986	0.925926	0.833333	-
L2	-	-	5.47945	4.62963	0.833333	-
L2a	9.67742	5.37634	15.0685	3.7037	5.41667	5.88235
L2b	1.6129	2.15054	5.47945	-	0.416667	1.17647
L2c1	-	-	1.36986	-	1.25	-
L2d	-	-	-	1.85185	-	-
L2e	-	1.07527	-	-	-	-
L3b	1.6129	3.22581	2.73973	3.7037	1.66667	2.35294
L3b/d	-	-	4.10959	-	-	1.17647
L3d	-	-	4.10959	-	1.25	-
L3e1	1.6129	-	-	-	0.416667	-
L3e2	4.83871	-	5.47945	-	0.833333	2.35294
L3e3	1.6129	-	-	-	-	-
L3e5	11.2903	-	-	-	0.416667	-
L3f	-	4.30108	8.21918	3.7037	2.08333	-
L3h1b1a	1.6129	-	1.36986	-	-	-
L4b2	-	-	-	-	0.416667	-
M1	3.22581	5.37634	-	1.85185	7.08333	4.70588
N	1.6129	1.07527	-	0.925926	0.416667	-
R	-	-	-	0.925926	-	-
R0a	-	-	-	0.925926	1.66667	-
R0a1a	-	-	-	8.33333	-	-
T*	-	-	-	0.925926	1.66667	-
T1a	1.6129	2.15054	2.73973	-	3.33333	4.70588
T2	-	1.07527	-	0.925926	0.416667	-
T2b	-	-	2.73973	-	2.91667	-
T2c	-	-	-	-	0.833333	-
U	-	1.07527	-	0.925926	0.416667	-
U1	-	1.07527	-	0.925926	0.833333	-
U3	-	1.07527	-	-	1.25	10.5882
U4	1.6129	-	-	-	1.66667	1.17647
U5	-	-	-	-	0.416667	-
U5a	1.6129	3.22581	-	-	1.66667	-
U5b	1.6129	1.07527	-	2.77778	0.416667	-
U6a	-	4.30108	-	7.40741	6.66667	-
U6a1a	-	1.07527	-	-	-	12.9412
U6a1a1	-	3.22581	-	3.7037	-	14.1176
U6a1b	-	1.07527	-	-	-	1.17647
U6a5	-	-	-	-	0.833333	-
U6c	-	-	1.36986	-	0.833333	-
U8b1	-	1.07527	-	-	-	2.35294
V	-	-	-	-	3.75	-
V7a	-	1.07527	-	1.85185	-	-
W	3.22581	1.07527	-	-	1.25	-
X	8.06452	2.15054	-	-	-	-
X2	-	1.07527	1.36986	-	1.25	-
mtDNA haplogroup diversity (h+-sd)	0.9175 +/- 0.0174	0.8630 +/- 0.0325	0.9376 +/- 0.0117	0.8823 +/- 0.0236	0.8853 +/- 0.0166	0.8891 +/- 0.0169
