# Supplementary material for: Genetic Heterogeneity in Algerian Human Populations
Source: PLoS One. 2015 Sep 24;10(9):e0138453. doi: 10.1371/journal.pone.0138453 (PMC4581715; doi:10.1371/journal.pone.0138453)
Supplement: S6 Table — (XLSX) [file pone.0138453.s008.xlsx]

## Sheet: Supplementary Table 6
Supplementary Table 6: Pairwise based Fst distances between the studied populations based on mtDNA sequences analysis
	ALG	ORN11	ZNT1	RGB1	ORN22
ORN11	0.04173 ***
ZNT1	0.02664 ***	0.02509 ***
RGB1	0.03352 ***	0.03071 ***	0.01808 ***
ORN22	0.03202 ***	0.03252 ***	0.02029 ***	0.02499 ***
MZB3	0.05595 ***	0.05513 ***	0.04065 ***	0.04679 ***	0.04456 ***
*** P<0.0001; ** P<0.01; * P<0.05; ns: not significant
1 Present study
2 Bekada et al. 2013
3 Corte-Real et al. 1996
